# Supplementary material for: Comparison of efficacy and safety of single versus repeated intra-articular injection of allogeneic neonatal mesenchymal stem cells for treatment of osteoarthritis of the metacarpophalangeal/metatarsophalangeal joint in horses: A clinical pilot study
Source: PLoS One. 2019 Aug 29;14(8):e0221317. doi: 10.1371/journal.pone.0221317 (PMC6715221; doi:10.1371/journal.pone.0221317)
Supplement: S2 Table — (XLSX) [file pone.0221317.s002.xlsx]

## Sheet: Feuil1
clinical score	MO					M1					M2					M6
ID horse	lameness	pain on palp	flexion test	edema	total	lameness	pain on palp	flexion test	edema	total	lameness	pain on palp	flexion test	edema	total	lameness	pain on palp	flexion test	edema	total
1	2	1	1	4	8	1	0	4	1	6	0	0	1	0	1	0	0	0	0	0
2	3	3	3	2	11	1	0	0	0	1	2	0	0	0	2	2	0	1	0	3
3	1	1	2	0	4	2	1	2	2	7	2	1	1	3	7	0	0	1	0	1
4	1	4	3	0	8	0	1	1	1	3	0	1	3	1	5	0	1	3	1	5
5	2.5	4	4	1	11.5	2	1	3	0	6	2	1	3	0	6	3	2	4	1	10
6	1	3	3	3	10	0	1	1	0	2	0	0	0	0	0	0	0	0	0	0
7	1	2	3	2	8	2	1	3	1	7	0	1	2	1	4	1	1	2	2	6
8	1	1	1	1	4	1	0	0	2	3	0	0	0	1	1	0	0	0	0	0
9	2	3	3	3	11	2	3	2	2	9	1	3	1	2	7	0	3	1	3	7
10	2	0	3	1	6	0	0	2	1	3	2	0	2	1	5	1	0	1	0	2
11	3	0	0	3	6	3	0	2	3	8	3	0	1	3	7	2	0	1	1	4
12	0	3	4	0	7	0	2	2	0	4	2	2	3	0	7	1	1	3	0	5
13	3	3	4	4	14	1	4	4	3	12	1	3	3	3	10	2	2	3	2	9
14	1	2	2	3	8	0	2	1	2	5	0	1	0	1	2	0	0	0	0	0
15	4	4	4	2	14	4	3	3	1	11	3	2	3	1	9	4	4	4	3	15
16	5	3	4	4	16	4	3	4	3	14	4	3	4	2	13	4	2	3	2	11
17	2	3	2	0	7	1	2	3	0	6	0	2	2	0	4	0	1	0	0	1
18	1	1	1	1	4	1	0	1	2	4	1	2	2	2	7	0	0	1	2	3
19	1	1	2	1	5	0	0	0	0	0	0	0	0	0	0	0	0	0	0	0
20	2	2	2	2	8	0	0	0	0	0	0	0	1	1	2	1	1	1	1	4
21	2	1	2	1	6	1	0	1	0	2	1.5	1	2	0	4.5	1	0	1	0	2
22	3	3	3	2	11	2	2	2.5	2	8.5	1	1	2	2	6	3	2	3	1	9
median	2	2.5	3	2	8	1	1	2	1	5.5	1	1	2	1	5	1	0.5	1	0.5	3.5
