# Supplementary material for: Comparison of efficacy and safety of single versus repeated intra-articular injection of allogeneic neonatal mesenchymal stem cells for treatment of osteoarthritis of the metacarpophalangeal/metatarsophalangeal joint in horses: A clinical pilot study
Source: PLoS One. 2019 Aug 29;14(8):e0221317. doi: 10.1371/journal.pone.0221317 (PMC6715221; doi:10.1371/journal.pone.0221317)
Supplement: S3 Table — (XLSX) [file pone.0221317.s003.xlsx]

## Sheet: Feuil1
	M0			M6
osteophyte score
ID VETERINARY	1	2	mean	1	2	mean
MSC1	2	2	2	3	2	2.5
MSC1	2	2	2	3	3	3
MSC1	1	2	1.5	2	2	2
MSC1	3	2	2.5	3	2	2.5
MSC1	2	-	2	2	1	1.5
MSC2	3	2	2.5	3	2	2.5
MSC2	3	2	2.5	3	2	2.5
MSC2	2		2	2	1	1.5
MSC2	1	0	0.5	1	1	1
MSC2	1	1	1	2	2	2
MSC2	0	0	0	0	0	0
MSC2	1	1	1	1	1	1
MSC2	1	1	1	2	2	2
MSC2	3	2	2.5	3	2	2.5
MSC2	1	2	1.5	1	2	1.5
MSC2	1		1	1		1
joint space
MSC1	1	2	1.5	1	2	1.5
MSC1	1	1	1	1	2	1.5
MSC1	0	1	0.5	0	1	0.5
MSC1	2	1	1.5	3	1	2
MSC1	0		0	1	0	0.5
MSC2	2	2	2	2	3	2.5
MSC2	2	1	1.5	2	3	2.5
MSC2	0		0	1	0	0.5
MSC2	0	0	0	0	0	0
MSC2	0	0	0	0	0	0
MSC2	1	0	0.5	1	0	0.5
MSC2	0	0	0	0	0	0
MSC2	0	0	0	1	0	0.5
MSC2	1	1	1	1	1	1
MSC2	0	0	0	0	0	0
MSC2	0		0	0		0
osteophyte score
MSC1	2	2	2	2	2	2
MSC1	0	1	0.5	0	1	0.5
MSC1	0	1	0.5	0	1	0.5
MSC1	2	2	2	2	2	2
MSC1	0		0	1	0	0.5
MSC2	3	2	2.5	3	2	2.5
MSC2	2	2	2	2	2	2
MSC2	0		0	2	1	1.5
MSC2	2	0	1	1	0	0.5
MSC2	0	0	0	0	1	0.5
MSC2	2	1	1.5	2	1	1.5
MSC2	0	0	0	0	0	0
MSC2	2	1	1.5	2	2	2
MSC2	0	0	0	0		0
MSC2	0	0	0	0	0	0
MSC2	0		0	0		0
